# Supplementary material for: A study of neural-related microRNAs in the developing amphioxus
Source: EvoDevo. 2011 Jul 1;2:15. doi: 10.1186/2041-9139-2-15 (PMC3145563; doi:10.1186/2041-9139-2-15)
Supplement: Additional file 1 — Amphioxus putative miRNA targets. Additional file 1, Table S1: Amphioxus putative miRNA targets expressed in the nervous system. Score values, energetic scores (ddG), free energy (ΔG) and loop scores produced by the different target prediction tools are shown. Additional file 1, Table S2: Complete list of transcripts analyzed by miRNA target prediction programs. [file 2041-9139-2-15-S1.XLS]

## Sheet: Table S1
	miR-124						miR-7						miR-183						miR-137						miR-184
	FindTar		PITA	RH	MiRanda		FindTar		PITA	RH	MiRanda		FindTar		PITA	RH	MiRanda		FindTar		PITA	RH	MiRanda		Findtar		PITA	RH	MiRanda
Putative miRNA Targets	Loop Score	ΔG	ddG	ΔG	Score	ΔG	Loop Score	ΔG	ddG	ΔG	Score	ΔG	Loop Score	ΔG	ddG	ΔG	Score	ΔG	Loop Score	ΔG	ddG	ΔG	Score	ΔG	Loop Score	ΔG	ddG	ΔG	Score	ΔG
calmodulin	24	-25.8		-27.5	110	-24.08							18	-23.4		-25.4	98	-20.21							25	-26.1	-14.45	-27.9	108	-24.69
chordin			-10.1	-28	103	-21.65
Coe																									16	-22.8	-12.67	-23.9	72	-23.25
engrailed																									27	-23.6	-13.29	-26.2	105	-22.79
FoxG(BF1)	42	-28.4	-12.47	-28.4	105	-26.32																			17	-22.7		-23.2	84	-20.78
Gbx													30	-21.9	-13.94	-24.2	92	-21.24	42	-27.6	-13.91	-28
hairy A	30	-26.9	-13.99	-28.5	118	-25.59
Mnx (2 sites)																									27	-24.8	-14.57		102	-22.34
																									27	-24.8	-14.48	-26.3	102	-22.34
netrin													22	-25.1	-10.47	-26	108	-21.11
NK2.2							23	-22.9		-22.9	109	-21.58
Otx																									23	-22.6	-10.73	-24.1
Pax2/5/8													30	-20.4	-11.91	-21.8
Six-4/5																			32	-20.8		-23.8	93	-21.83
snail																									23	-23		-26.3	87	-21.98
TH																									17	-22		-23.5	67	-21.1
TR2/4																			28	-20.66	-12.38	-22.9			17	-22.4	-10.19	-24.8
Wnt8			-10.1	-26.2	101	-24.02
free energy or ΔG is expressed in Kcal/mol

## Sheet: Table S2
17 Neural transcripts with hits found for miRNAs studied in the present paper				51 Neural transcripts with no hits found for miRNAs studied in the present paper
Gene names	Accession			Gene names	Accession
Calmodulin	AB003082			amiloride sensitive ion channel (Nac)	DQ374391
Chordin	DQ644539			AmphiBrn1/2/4	AY078995
Coe	AJ580840			AmphiPOUIII-like	290838
Engrailed	BFU82487			AmphiPOU-IV	DQ314242
FoxG(BF1)	AF067203			AmphiSox1/2/3	AF271787
Gbx	DQ416766			betacatenin	DQ013259
Hairy A	AY349467			BMP2/4	AF068750
Mnx	AF308821			COUP-TF	AY211769
Netrin	AJ252166			cytoplasmic actin	D87406
NK2.2	AF032999			dachschund	AF541879
Otx	AF043740			dickkopf-1	DQ644491
Pax2/5/8	AF053762			distal less	BFU47058
Six-4/5	EF195741			dopamine D1/beta receptor	AY326945
Snail	AF081809			evxA	AF374191
TH	BW882797			estrogen related receptor (Err)	AY738654
TR2/4	AF378828			eya	EF195740
Wnt8	AF190470			FGF receptor like 1	AJ888866
				gata123s	FJ615538
				hairy C	AY349469
				hairy B	AY349468
				hairy D	AY349470
				hedgehog	BW875418
				HNF3	Y09236
				Krox	AF465940
				Hox1	AB028206
				Hox3	X68045
				Hox4	AB028208
				Hox6	EU921833
				Hox9	AC214474
				Hu/elav	FE556573
				islet	AF226616
				NK2.1	AF077840
				Neurogenin	AF271788
				notch	Y12539
				Pax3/7	AF165886
				Pax-6 isoforms 4.1	AJ223442
				Pax-6 isoform 12.2J	AJ223444
				Pax6 isoform J	AJ223441
				retinoic acidic binding protein	AY365445
				runt	AY146617
				shox	AF465939
				Six3/6	EF195743
				SoxB2	DQ644542
				synapsin	FJ479642
				tcf	DQ148394
				tlx	FJ176775
				trk	AY902361
				vent	AF303217
				wnt3	AF361013
				wnt4	AF061973
				wnt5	AF361014
